# Supplementary material for: Chitosan–Silica Composites for Adsorption Application in the Treatment of Water and Wastewater from Anionic Dyes
Source: Int J Mol Sci. 2023 Jul 23;24(14):11818. doi: 10.3390/ijms241411818 (PMC10380244; doi:10.3390/ijms241411818)
Supplement: Supplementary file 1 [file ijms-24-11818-s001.zip]

Archive with 1 entries (1 files):
- ijms-2508555-supplementary.pdf
